# Supplementary material for: In Vitro Antimicrobial Potential of Portuguese Propolis Extracts from Gerês against Pathogenic Microorganisms
Source: Antibiotics (Basel). 2024 Jul 16;13(7):655. doi: 10.3390/antibiotics13070655 (PMC11273468; doi:10.3390/antibiotics13070655)
Supplement: Supplementary file 1 [file antibiotics-13-00655-s001.zip]

Archive with 1 entries (1 files):
- antibiotics-2986556-supplementary.pdf
